# Supplementary material for: Sequence Characterization of ITS Regions of Immortelle Helichrysum italicum (Roth) G. Don from the East Adriatic Coast
Source: Genes (Basel). 2023 Feb 14;14(2):480. doi: 10.3390/genes14020480 (PMC9957125; doi:10.3390/genes14020480)
Supplement: Supplementary file 1 [file genes-14-00480-s001.zip]

Archive with 1 entries (1 files):
- genes-2161346-supplementary.pdf
